# Supplementary material for: Aldehyde Dehydrogenase 3 Is an Expanded Gene Family with Potential Adaptive Roles in Chickpea
Source: Plants (Basel). 2021 Nov 10;10(11):2429. doi: 10.3390/plants10112429 (PMC8619295; doi:10.3390/plants10112429)
Supplement: Supplementary file 1 [file plants-10-02429-s001.zip]

Archive with 18 entries (15 files):
- SuppFiles/
- SuppFiles/Supp Table5.xlsx
- __MACOSX/
- __MACOSX/SuppFiles/
- __MACOSX/SuppFiles/._Supp Table5.xlsx
- SuppFiles/Fig S2.tiff
- __MACOSX/SuppFiles/._Fig S2.tiff
- SuppFiles/Supp Table4.xlsx
- __MACOSX/SuppFiles/._Supp Table4.xlsx
- SuppFiles/.DS_Store
- __MACOSX/SuppFiles/._.DS_Store
- SuppFiles/Supp Table3.xlsx
- __MACOSX/SuppFiles/._Supp Table3.xlsx
- SuppFiles/FigureS1.tiff
- SuppFiles/Supp Table2.xlsx
- __MACOSX/SuppFiles/._Supp Table2.xlsx
- SuppFiles/Supp Table1.xlsx
- __MACOSX/SuppFiles/._Supp Table1.xlsx
