# Supplementary material for: Aldehyde Dehydrogenase 3 Is an Expanded Gene Family with Potential Adaptive Roles in Chickpea
Source: Plants (Basel). 2021 Nov 10;10(11):2429. doi: 10.3390/plants10112429 (PMC8619295; doi:10.3390/plants10112429)
Supplement: Supplementary file 1 [file plants-10-02429-s001.zip › SuppFiles/Supp Table5.xlsx]

## Sheet: Sheet1
Table S5. Differentially regulated ALDH genes. RNA-seq analysis was conducted on two contrasting genotypes in their response to drought stress.
Genotype	Response	tissue	Locus ID	Gene ID	Chr	log2 Fold change	Padj value
ICC283	drought sensitive	leaf	LOC101499756	ALDH18B3	Ca3	2.245	4.163939E-24
			LOC101512568	ALDH18B1	Ca6	1.7329	5.334985E-4
			LOC101507930	ALDH10A8	Ca5	1.458072	2.745619E-12
			LOC101510937	ALDH3H2	Ca5	-1.850532	1.574557E-2
			LOC101493969	ALDH2C5	Ca6	-2.022599	2.292825E-2
			LOC101497113	ALDH3F1	Ca1	-2.157870	5.582890-3
ICC8261	drought tolerant	leaf	LOC101514219	ALDH2C4	Ca8	1.792121	8.80E-7
			LOC101499756	ALDH18B3	Ca3	1.432240	1.12E-21
			LOC101507930	ALDH10A8	Ca5	1.327883	9.24E-16
			LOC101512568	ALDH18B1	Ca6	1.098198	9.42E-2
			LOC101497113	ALDH3F1	Ca1	-1.312918	2.0E-6
			LOC101510937	ALDH3H2	Ca5	-2.324606	2.02E-7
Data from Badham et al. 2018. Fold change is shown related to stressed plants vs control plants.
			1	0.09	0.91
