# Supplementary material for: Aldehyde Dehydrogenase 3 Is an Expanded Gene Family with Potential Adaptive Roles in Chickpea
Source: Plants (Basel). 2021 Nov 10;10(11):2429. doi: 10.3390/plants10112429 (PMC8619295; doi:10.3390/plants10112429)
Supplement: Supplementary file 1 [file plants-10-02429-s001.zip › SuppFiles/Supp Table4.xlsx]

## Sheet: Sheet1
Table S4. Primers for qPCR. PCR efficiencies € calculated according to the equation ( 1 + E ) = 10slope.
Locus ID	Gene ID	Primer sequence (5' -> 3')	Amplicon size	Chr position	PCR E
LOC101513733	ALDH7A1	TGGTTGGGCCTCTGCATAC	90 bp	Ca1 : 23045297 - 23045386	1980
		CTGTTAGGATCTTCCCTCCCTG
LOC101506901	ALDH5F1	TGATGGCGGCACTGAAGATT	85 bp	Ca1 :	2004
		TGCATGAGGAACTTAGCGGA		37645933 - 37646017
LOC101515558	ALDH3H3	GAACCACTTCGCTCGCTTG	83 bp	Ca4 :	1963
		TTTCATCCTTTTCGCCGCCA		38323750 - 38323832
LOC101490310	ALDH6B2	TGGCAAAGCAGGGGTTAACT	86 bp	Ca6 :	1939
		TGTTAACCTTGCTACCGCCA		15170830 - 15170915
LOC101512568	ALDH18B1	TGGCAGTTGCAGCACGTAAT	85 bp	Ca6 :	1954
		TCAGCCACTGCCAGCAATAT		44531961 - 44532045
LOC101510843	ALDH11A3	AGGACAGTGGAATTGGATCACA	88 bp	Ca7 :	1930
		GGGCTTGGCAAGTTTATCACA		1264344 - 1263331
LOC101506136	ALDH10A9	CTGCTTGGAGCTGGGTGAAA	90 bp	Ca7 :	1976
		GCACCAGCTTCATGTCCTAATC		9153546 - 9153635
LOC101511819	ALDH3F3	TGTCACATTTAATGATGCCCTGG	83 bp	Ca7 :
		ACCTCCCAAAACCACTCTGC		14451698 - 14451780	1919
